# Supplementary material for: The association between irregular working hours and cardiovascular diseases in a multi-ethnic population: the HELIUS study
Source: Occup Med (Lond). 2025 Jul 11;75(7):442–50. doi: 10.1093/occmed/kqaf069 (PMC12513472; doi:10.1093/occmed/kqaf069)
Supplement: kqaf069_Supplementary_Data [file kqaf069_supplementary_data.zip]

Archive with 1 entries (1 files):
- 24-OP-249.R3a supplementary tables FINAL.doc
